# Supplementary material for: Hip Surveillance and Management of Hip Displacement in Children with Cerebral Palsy: Clinical and Ethical Dilemmas
Source: J Clin Med. 2023 Feb 19;12(4):1651. doi: 10.3390/jcm12041651 (PMC9960656; doi:10.3390/jcm12041651)
Supplement: Supplementary file 1 [file jcm-12-01651-s001.zip]

Archive with 1 entries (1 files):
- jcm-2133575-supplementary material.pdf
